# Supplementary material for: Genome- and epigenome-wide association studies identify susceptibility of CpG sites and regions for metabolic syndrome in a Korean population
Source: Clin Epigenetics. 2024 Apr 29;16:60. doi: 10.1186/s13148-024-01671-5 (PMC11059751; doi:10.1186/s13148-024-01671-5)
Supplement: Supplementary file 3 — Additional file 3. Supplementary Tables 1–14. [file 13148_2024_1671_MOESM3_ESM.zip]

Archive with 1 entries (1 files):
- additional file 4_V2.xls
