# Supplementary material for: Genome- and epigenome-wide association studies identify susceptibility of CpG sites and regions for metabolic syndrome in a Korean population
Source: Clin Epigenetics. 2024 Apr 29;16:60. doi: 10.1186/s13148-024-01671-5 (PMC11059751; doi:10.1186/s13148-024-01671-5)
Supplement: Supplementary file 3 — Additional file 3. Supplementary Tables 1–14. [file 13148_2024_1671_MOESM3_ESM.zip › additional file 4_V2.xls]

## Sheet: Table_S1
Table S1. Summary of the study and relevant details used in the analysis
Data type		KARE	HEXA
Methylation data	Time point	5th	Baseline
	Platform	Infinium Methylation EPIC array 850K	Infinium Methylation EPIC array 850K
	Reference	GRCh37/hg19	GRCh37/hg19
	Samples	1528	822
	CpGs	865918	865918
SNP-chip data	Time point	Baseline	Baseline
	Platform	Affy 5.0	Affy 6.0
	Reference	NCBI36/hg18	NCBI36/hg18
	Samples	8840	3693
	SNPs	352228	627659

## Sheet: Table_S2
Table S2. The area under the curve(AUC) for covariates that can explain the variance for METs and its components
Cohort	Covariate	AIC
		MetS	Waist	SBP	DBP	TG	HDL	FAG
KARE	Age	1983	10980	12712	11246	18161	11624	14889
	Sex	2074	11084	12918	11218	18150	11610	14911
	Area	2033	10899	12818	11211	18161	11624	14921
	Smoke	2085	11082	12918	11236	18146	11621	14913
	BMI	1763	9811	12872	11191	18113	11547	14853
	Covariate 1	1963	10836	12682	11155	18153	11585	14880
	Covariate 2	1954	10818	12681	11152	18149	11586	14881
	Covariate 3	1581	8702	12613	11080	18092	11469	14804
HEXA	Age	807	6142	6519	5934	10056	6395	8433
	Sex	816	6058	6504	5913	10050	6372	8459
	Smoke	818	6053	6510	5916	10036	6375	8464
	BMI	798	4941	6480	5905	9981	6271	8470
	Covariate 1	808	6059	6503	5914	10051	6374	8431
	Covariate 2	807	6049	6507	5917	10039	6375	8426
	Covariate 3	784	4770	6474	5894	9971	6262	8420
Covariate 1: age, sex, regional area, cell type compositions
Covariate 2: age, sex, regional area, cell type compositions and smoking
Covariate 3: age, sex, regional area, cell type compositions, smoking and BMI
AIC, Akaike information criterion; BMI, body mass index; MetS, metabolic syndrome; SBP, systolic blood pressure; DBP, diastolic; bloodpressure; TG, triglyceride ;HDL, high-density lipoprotein; FAG, fasting glucose

## Sheet: Table_S3
TableS3. MR assumption test using meQTL with demographic and environmental factors
gene	SNP	P_meQTL	P_MetS	P_TG	P_FAG	Age	Sex	Residental area	Smoke
cg00980461	SNP_A-2223311	0.000596818	0.06616	0.3499	0.5087	0.9155	0.8459	0.3556	0.1255
	SNP_A-2299014	4.56919e-05	0.125	0.5472	0.3473	0.3906	0.8028	0.06577	0.4366
	SNP_A-1942884	2.23798e-25	0.8911	0.5715	0.8733	0.677	0.6617	0.8938	0.8935
	SNP_A-1990635	2.23878e-23	0.8161	0.9713	0.7284	0.9581	0.4825	0.3769	0.989
	SNP_A-1869439	0.000273577	0.8413	0.636	0.6517	0.1269	0.07816	0.8042	0.08605
	SNP_A-1990638	0.000230096	0.7345	0.9838	0.7721	0.1096	0.137	0.8819	0.0315
	SNP_A-1927186	0.000114368	0.5449	0.8083	0.872	0.03825	0.1489	0.9894	0.04087
	SNP_A-1849642	0.00021567	0.6425	0.8132	0.8876	0.05078	0.1413	0.9232	0.02531
	SNP_A-1828620	8.02173e-10	0.3513	0.06752	0.3023	0.1294	0.194	0.7078	0.02399
	SNP_A-2178092	0.000261632	0.6469	0.8235	0.854	0.04748	0.1136	0.8842	0.02158
	SNP_A-4302049	1.66836e-09	0.438	0.08055	0.3416	0.1614	0.2228	0.6122	0.03131
	SNP_A-1911119	0.00048147	0.8308	0.5238	0.756	0.07286	0.2249	0.8076	0.04911
	SNP_A-1990642	0.000343067	0.8059	0.7558	0.8388	0.09125	0.1632	0.6367	0.03473
	SNP_A-1990643	0.00034078	0.8825	0.5597	0.7957	0.06482	0.2027	0.8329	0.0503
	SNP_A-1990644	0.000380641	0.8105	0.5589	0.7611	0.07097	0.2286	0.8113	0.05252
	SNP_A-1953102	1.13121e-09	0.5766	0.1016	0.3354	0.169	0.2797	0.7284	0.04681
	SNP_A-2242414	6.40662e-11	0.4188	0.2229	0.5302	0.04952	0.291	0.631	0.2111
	SNP_A-4277768	2.15056e-07	0.1074	0.4749	0.8872	0.2365	0.2751	0.2212	0.457
	SNP_A-2231228	1.29716e-05	0.3844	0.7007	0.3595	0.5531	0.5952	0.545	0.318
	SNP_A-2237749	4.29321e-05	0.1796	0.6945	0.6874	0.1717	0.1071	0.5028	0.6577
	SNP_A-1856635	3.4484e-05	0.1513	0.6836	0.6743	0.1718	0.1379	0.5109	0.7639
	SNP_A-1845403	1.7574e-05	0.1715	0.6844	0.6899	0.1651	0.1616	0.4116	0.8295
	SNP_A-2247867	4.35707e-05	0.1888	0.1739	0.7006	0.8741	0.2477	0.1154	0.5074
	SNP_A-2106084	0.000608177	0.2308	0.5917	0.6515	0.6125	0.6102	0.7192	0.4858
	SNP_A-1990647	0.000431309	0.2205	0.4918	0.772	0.894	0.5842	0.9302	0.4506
	SNP_A-1990654	5.03279e-05	0.4177	0.9054	0.9689	0.9938	0.3748	0.3225	0.1549
cg01881899	SNP_A-2020117	0.000103985	0.02815	0.02734	0.007237	0.0001222	0.7067	0.186	0.6876
	SNP_A-1970516	0.000192623	0.02539	0.008795	0.005538	2.028e-05	0.6941	0.06436	0.7483
	SNP_A-4209157	0.000122274	0.01044	0.01365	0.004028	0.0002527	0.9459	0.3404	0.8
	SNP_A-1970517	0.00014811	0.01095	0.01356	0.004071	0.0003377	0.9425	0.3632	0.7667
	SNP_A-2020120	0.000169612	0.01031	0.01648	0.003828	0.0002318	0.9057	0.2998	0.8185
	SNP_A-2020121	0.000146209	0.01382	0.003991	0.002183	0.0001073	0.958	0.1733	0.7595
	SNP_A-2020122	0.000167123	0.09509	0.02461	0.03603	0.004208	0.3226	0.1789	0.5373
cg17075888	SNP_A-2248154	0.000169657	0.8749	0.3017	0.1427	0.698	0.1046	0.2476	0.2269
	SNP_A-2231044	0.000182463	0.7562	0.2457	0.1628	0.7935	0.1078	0.349	0.2348
	SNP_A-1899853	0.000353392	0.815	0.2516	0.1687	0.6797	0.1112	0.2885	0.203
	SNP_A-1793810	0.000156072	0.923	0.2582	0.1735	0.8856	0.07063	0.3121	0.1903
	SNP_A-1885326	0.000201586	0.8105	0.2564	0.157	0.7893	0.09612	0.3657	0.1893
	SNP_A-1990634	0.000281282	0.8516	0.2534	0.1869	0.7199	0.08325	0.2661	0.1776
	SNP_A-2301360	3.6988e-05	0.9894	0.4783	0.3247	0.5568	0.2688	0.1659	0.2437
	SNP_A-2047198	3.6988e-05	0.9927	0.4621	0.3282	0.5812	0.2876	0.1744	0.2567
	SNP_A-1814325	8.04663e-05	0.9665	0.6242	0.4607	0.6613	0.2492	0.1948	0.2534
	SNP_A-1897723	2.2537e-10	0.7055	0.4144	0.5099	0.2816	0.3749	0.245	0.7287
	SNP_A-1942884	0.00101039	0.8911	0.5715	0.8733	0.677	0.6617	0.8938	0.8935
	SNP_A-1936333	3.06125e-07	0.4463	0.6286	0.7005	0.3535	0.6767	0.2675	0.3827
	SNP_A-1990635	0.000487727	0.8161	0.9713	0.7284	0.9581	0.4825	0.3769	0.989
	SNP_A-1990638	0.00101621	0.7345	0.9838	0.7721	0.1096	0.137	0.8819	0.0315
	SNP_A-1927186	0.0015172	0.5449	0.8083	0.872	0.03825	0.1489	0.9894	0.04087
	SNP_A-1849642	0.00148717	0.6425	0.8132	0.8876	0.05078	0.1413	0.9232	0.02531
	SNP_A-1828620	1.14196e-10	0.3513	0.06752	0.3023	0.1294	0.194	0.7078	0.02399
	SNP_A-2178092	0.0017307	0.6469	0.8235	0.854	0.04748	0.1136	0.8842	0.02158
	SNP_A-4302049	1.09299e-10	0.438	0.08055	0.3416	0.1614	0.2228	0.6122	0.03131
	SNP_A-1911119	0.00139543	0.8308	0.5238	0.756	0.07286	0.2249	0.8076	0.04911
	SNP_A-1990642	0.000756448	0.8059	0.7558	0.8388	0.09125	0.1632	0.6367	0.03473
	SNP_A-1990643	0.00114892	0.8825	0.5597	0.7957	0.06482	0.2027	0.8329	0.0503
	SNP_A-1990644	0.00120371	0.8105	0.5589	0.7611	0.07097	0.2286	0.8113	0.05252
	SNP_A-1953102	9.3137e-11	0.5766	0.1016	0.3354	0.169	0.2797	0.7284	0.04681
	SNP_A-2242414	8.86335e-12	0.4188	0.2229	0.5302	0.04952	0.291	0.631	0.2111
	SNP_A-4277768	5.16322e-10	0.1074	0.4749	0.8872	0.2365	0.2751	0.2212	0.457
	SNP_A-2231228	3.92312e-05	0.3844	0.7007	0.3595	0.5531	0.5952	0.545	0.318
	SNP_A-2237749	2.97702e-07	0.1796	0.6945	0.6874	0.1717	0.1071	0.5028	0.6577
	SNP_A-1856635	1.0335e-07	0.1513	0.6836	0.6743	0.1718	0.1379	0.5109	0.7639
	SNP_A-1845403	9.14949e-08	0.1715	0.6844	0.6899	0.1651	0.1616	0.4116	0.8295
	SNP_A-2247867	3.47525e-06	0.1888	0.1739	0.7006	0.8741	0.2477	0.1154	0.5074
	SNP_A-2106084	0.00113136	0.2308	0.5917	0.6515	0.6125	0.6102	0.7192	0.4858
	SNP_A-1990647	0.000668293	0.2205	0.4918	0.772	0.894	0.5842	0.9302	0.4506
	SNP_A-4227263	0.0021998	0.07239	0.9731	0.4047	0.6871	0.944	0.58	0.4742
	SNP_A-1990654	7.43052e-05	0.4177	0.9054	0.9689	0.9938	0.3748	0.3225	0.1549
	SNP_A-2287629	0.0011824	0.4712	0.2558	0.5918	0.6828	0.4962	0.3164	0.1603
cg08761535	SNP_A-4295836	0.000218131	0.916	0.6541	0.9167	0.5063	0.3642	0.4494	0.693
	SNP_A-2166984	1.53576e-05	0.8056	0.7647	0.9887	0.3788	0.4166	0.3496	0.6472
	SNP_A-4295059	6.45137e-08	0.7114	0.9028	0.6296	0.8373	0.3232	0.7467	0.6971
	SNP_A-2088786	3.55961e-10	0.7363	0.4286	0.9351	0.8973	0.6616	0.8314	0.1978
	SNP_A-1785332	3.83205e-05	0.7138	0.9584	0.759	0.8923	0.5949	0.6172	0.8994
	SNP_A-1867104	0.00152451	0.6082	0.8504	0.5579	0.7285	0.2934	0.1423	0.3075
cg08822075	SNP_A-4296397	0.000194342	0.4474	0.8898	0.2117	0.5784	0.1526	0.3642	0.4874
	SNP_A-4285444	1.00735e-08	0.3574	0.7404	0.5074	0.7955	0.2201	0.5432	0.2059
	SNP_A-1823684	0.000627212	0.404	0.2711	0.3194	0.9543	0.83	0.6154	0.1284
	SNP_A-1989275	8.13111e-05	0.064	0.3556	0.02705	0.009987	0.3061	0.8205	0.8865
	SNP_A-2027951	0.000143315	0.08353	0.3108	0.0154	0.01941	0.4389	0.8066	0.9084
	SNP_A-2058935	1.01472e-06	0.216	0.5325	0.9057	0.07058	0.5218	0.2581	0.7898
	SNP_A-4199834	0.000673218	0.4821	0.9273	0.246	0.428	0.07295	0.4863	0.5673
	SNP_A-4288920	0.000271728	0.486	0.8683	0.6811	0.00427	0.7608	0.02238	0.982
cg09019636	SNP_A-2065159	0.00191274	0.09806	0.6545	0.9241	0.2638	0.7852	0.8009	0.554
	SNP_A-4277237	0.000809146	0.06093	0.694	0.9527	0.2106	0.8542	0.8093	0.4658
	SNP_A-2207438	0.00149277	0.1565	0.2	0.5993	0.2147	0.3155	0.9242	0.6308
	SNP_A-1804045	0.00111548	0.217	0.3318	0.568	0.2607	0.3209	0.7192	0.3709
	SNP_A-1901351	0.000906436	0.228	0.327	0.5612	0.2747	0.3177	0.7791	0.3824
	SNP_A-1865857	0.000291406	0.3128	0.5693	0.4005	0.495	0.591	0.6107	0.8624
	SNP_A-2271887	0.000959003	0.5857	0.744	0.8785	0.4219	0.4815	0.6814	0.9836
	SNP_A-1963543	0.00125933	0.4765	0.598	0.7275	0.3789	0.4163	0.6054	0.8487
	SNP_A-2116469	0.000108366	0.3222	0.5816	0.6912	0.2771	0.5675	0.5132	0.712
	SNP_A-1854778	0.00109445	0.1498	0.4514	0.8563	0.4167	0.9214	0.6601	0.913
	SNP_A-4295191	0.000334362	0.2551	0.4803	0.5471	0.4695	0.6757	0.7072	0.8156
	SNP_A-2177198	4.24905e-05	0.2212	0.2515	0.4807	0.1021	0.3258	0.3742	0.1813
	SNP_A-2090307	1.9491e-05	0.1438	0.1167	0.5313	0.03302	0.1652	0.3066	0.08662
	SNP_A-2300855	1.71221e-05	0.5344	0.2457	0.0015	0.3081	0.2127	0.7992	0.8127
	SNP_A-1893158	6.63415e-06	0.4415	0.2744	0.0007454	0.2901	0.1621	0.8099	0.7331
	SNP_A-2312674	2.52632e-05	0.4815	0.4259	0.0006945	0.6604	0.2775	0.9055	0.6931
	SNP_A-2117331	0.000700288	0.005095	0.37	0.7302	0.6184	0.3988	0.403	0.9227
	SNP_A-2215442	4.37459e-06	0.005464	0.9813	0.4188	0.1303	0.8661	0.5747	0.4761
	SNP_A-2074436	4.97859e-05	0.009029	0.9614	0.2587	0.1388	0.8708	0.7099	0.629
cg19693031	SNP_A-4303164	0.000906437	0.4706	0.7517	0.02561	0.152	0.7926	0.5627	0.8728
	SNP_A-2259589	0.000789057	0.5592	0.7926	0.0259	0.1884	0.6621	0.7164	0.8515
cg07068382	SNP_A-2041633	0.000218414	0.3876	0.1761	0.1004	0.1943	0.04208	0.9086	0.07391
	SNP_A-2123386	0.0016013	0.2189	0.1227	0.467	0.2063	0.04042	0.8425	0.1051
cg27035734	SNP_A-4268474	0.00187399	0.3724	0.7228	0.0414	0.5296	0.1361	0.7442	0.7334
	SNP_A-1931656	0.0020809	0.3276	0.7956	0.09168	0.3227	0.3808	0.7708	0.1057
	SNP_A-1828149	0.00190369	0.2996	0.8688	0.08057	0.3085	0.3403	0.918	0.09237
	SNP_A-4227046	0.00089354	0.2782	0.695	0.887	0.739	0.8594	0.9189	0.3336
	SNP_A-2096197	0.000271879	0.5117	0.5304	0.8215	0.5499	0.9646	0.325	0.3621
	SNP_A-4278077	0.000118116	0.5911	0.5291	0.5781	0.5271	0.8431	0.3301	0.3425
	SNP_A-1923286	4.32842e-05	0.7705	0.5335	0.4002	0.7093	0.8657	0.1441	0.4145
	SNP_A-4203257	0.000291665	0.6778	0.9419	0.6737	0.4433	0.7902	0.3455	0.2909
	SNP_A-1938988	0.000307405	0.7179	0.9101	0.6631	0.362	0.7531	0.337	0.261
	SNP_A-2084370	0.000195831	0.7589	0.8262	0.6113	0.3872	0.7365	0.3389	0.2796
	SNP_A-2042047	0.00057019	0.6643	0.8724	0.7057	0.3513	0.6013	0.2056	0.219
	SNP_A-4197149	0.000565597	0.6664	0.8732	0.6206	0.3329	0.7786	0.2938	0.2735
	SNP_A-4221967	0.00019501	0.5605	0.4715	0.3706	0.4254	0.5331	0.5456	0.3445
	SNP_A-2195042	0.000460107	0.5612	0.4104	0.388	0.5066	0.8128	0.6207	0.7256
	SNP_A-2082467	0.000252198	0.6758	0.4151	0.38	0.4774	0.5765	0.6549	0.4002
	SNP_A-4234615	2.11142e-05	0.7308	0.2546	0.04623	0.0565	0.362	0.3928	0.2819
	SNP_A-2244972	9.29729e-78	0.5856	0.2508	0.293	0.2342	0.5982	0.8627	0.8727
	SNP_A-2172704	1.40128e-80	0.6835	0.2908	0.4891	0.26	0.7955	0.9944	0.8538
	SNP_A-4271740	1.18499e-80	0.6532	0.2798	0.5354	0.2506	0.7529	0.9454	0.9992
	SNP_A-2082431	5.0267e-80	0.7034	0.3171	0.5398	0.2208	0.5878	0.925	0.843
	SNP_A-2082422	1.08285e-77	0.6665	0.2689	0.6037	0.3893	0.8626	0.8031	0.9082
	SNP_A-4245461	2.60056e-81	0.5113	0.5344	0.5113	0.2282	0.5739	0.7209	1
	SNP_A-1954017	1.30042e-84	0.5055	0.667	0.6406	0.2214	0.6832	0.7347	0.8922
	SNP_A-1920510	4.16229e-86	0.7083	0.2875	0.686	0.1108	0.7412	0.6775	0.6218
	SNP_A-2033448	5.07643e-99	0.7868	0.4025	0.5401	0.05604	0.5075	0.7103	0.825
	SNP_A-4220853	9.23784e-90	0.7143	0.3834	0.5096	0.08099	0.6248	0.9136	0.943
	SNP_A-2082569	1.8573e-94	0.769	0.4725	0.5497	0.08226	0.5969	0.8622	0.7262
	SNP_A-4221510	5.04709e-98	0.8342	0.3603	0.5489	0.045	0.4974	0.4873	0.6821
	SNP_A-1876001	8.31537e-98	0.7176	0.467	0.4186	0.05411	0.4804	0.6871	0.7286
	SNP_A-4202588	8.20039e-91	0.8066	0.5335	0.3898	0.03505	0.4131	0.6053	0.5403
	SNP_A-2198154	5.44913e-99	0.7977	0.3904	0.5181	0.05789	0.529	0.5163	0.7428
	SNP_A-4283172	4.5211e-93	0.7776	0.448	0.7526	0.05616	0.7458	0.6493	0.764
	SNP_A-4202873	1.9909e-98	0.8209	0.3756	0.5321	0.06022	0.5477	0.5357	0.754
	SNP_A-2203335	5.62536e-98	0.844	0.3653	0.5415	0.06354	0.5672	0.5147	0.7703
	SNP_A-2199720	3.92052e-89	0.9326	0.3156	0.6058	0.04171	0.382	0.4222	0.5459
	SNP_A-2062672	2.10287e-88	0.9215	0.3138	0.6389	0.02739	0.3683	0.52	0.5712
	SNP_A-2091609	2.31973e-14	0.1792	0.9317	0.8286	0.02601	0.4169	0.8367	0.1378
	SNP_A-1858211	1.75691e-06	0.2597	0.549	0.4363	0.6508	0.9919	0.2424	0.9092
	SNP_A-2034208	7.08917e-07	0.1716	0.4311	0.8174	0.8032	0.9814	0.2383	0.7654
	SNP_A-1807570	1.35997e-05	0.3829	0.2439	0.9487	0.1028	0.4151	0.4947	0.5314
	SNP_A-2095361	4.2243e-06	0.5579	0.3483	0.5745	0.6551	0.4469	0.9526	0.6032
	SNP_A-1916219	6.66594e-05	0.03887	0.2081	0.508	0.01564	0.9417	0.01385	0.9053
	SNP_A-1837373	3.42045e-05	0.05735	0.1824	0.4839	0.0221	0.7519	0.02517	0.8411
	SNP_A-1934934	2.81584e-05	0.08616	0.2642	0.4261	0.01427	0.8566	0.01252	0.8122
	SNP_A-1831564	2.70224e-05	0.06172	0.1895	0.4838	0.01462	0.7453	0.01188	0.7846
	SNP_A-2196252	2.23001e-05	0.1045	0.2053	0.4645	0.007471	0.6152	0.005274	0.6485
	SNP_A-1957321	2.3548e-05	0.1609	0.1736	0.4907	0.008353	0.6654	0.007788	0.5196
	SNP_A-2066181	3.99935e-05	0.315	0.1855	0.9561	0.05595	0.958	0.1019	0.6734
	SNP_A-1916958	4.72158e-05	0.06499	0.2274	0.9304	0.009333	0.9167	0.03279	0.9963
	SNP_A-1820421	4.66855e-05	0.05728	0.1894	0.8948	0.01267	0.9813	0.03329	0.9416
	SNP_A-1821873	6.45533e-05	0.05328	0.1922	0.8932	0.01009	0.9441	0.03317	0.9379
	SNP_A-4234171	6.09015e-05	0.02834	0.2843	0.6564	0.0009439	0.4233	0.001817	0.593
	SNP_A-2284174	4.35891e-05	0.02317	0.1951	0.6301	0.0005495	0.6132	0.0004851	0.6796
	SNP_A-2257884	2.79492e-05	0.01613	0.1653	0.6695	0.0007932	0.5389	0.0006705	0.7403
	SNP_A-2062841	7.17134e-05	0.005532	0.1083	0.8166	0.0005815	0.387	0.0003455	0.4702
	SNP_A-2281117	0.000170771	0.1605	0.1913	0.8439	0.06101	0.8111	0.1283	0.9767
	SNP_A-2062139	6.53372e-06	0.6885	0.7991	0.4308	0.5016	0.242	0.5635	0.1007
	SNP_A-2130537	3.05396e-09	0.7006	0.7177	0.4528	0.2534	0.06652	0.4001	0.04055
	SNP_A-1842429	1.9884e-07	0.5553	0.9257	0.5713	0.4314	0.2003	0.7012	0.1436
	SNP_A-1833453	5.46543e-15	0.01444	0.5873	0.1283	0.8295	0.04276	0.1297	0.5717
	SNP_A-4224400	1.11101e-14	0.01657	0.6375	0.136	0.8565	0.05216	0.1356	0.713
	SNP_A-2198140	2.41392e-29	0.3457	0.2418	0.8399	0.2603	0.4012	0.1622	0.7146
	SNP_A-2264358	1.97555e-30	0.6117	0.2113	0.634	0.2966	0.6407	0.2032	0.8566
	SNP_A-1893559	2.18694e-23	0.7803	0.2563	0.9595	0.4172	0.238	0.9668	0.4604
	SNP_A-2145841	5.09871e-21	0.9329	0.513	0.9578	0.4006	0.04001	0.6761	0.09723
	SNP_A-1961763	7.87199e-05	0.3477	0.2332	0.6802	0.3809	0.326	0.955	0.05645
	SNP_A-2286308	5.34661e-05	0.8734	0.7774	0.7582	0.4743	0.8852	0.9144	0.05865
	SNP_A-2091231	1.5756e-06	0.3063	0.9951	0.2129	0.04792	0.8149	0.7185	0.04202
	SNP_A-1820060	3.14528e-06	0.2924	0.7737	0.1981	0.04732	0.575	0.7859	0.02111
	SNP_A-1961770	0.000111561	0.898	0.554	0.7115	0.3914	0.8788	0.8193	0.03857
	SNP_A-2132620	3.50241e-05	0.9146	0.4743	0.7025	0.3586	0.8297	0.9265	0.03708
	SNP_A-1838450	8.90643e-07	0.2122	0.2685	0.4207	0.4792	0.2165	0.2892	0.01474
	SNP_A-1961505	5.87533e-08	0.3593	0.3383	0.4122	0.4704	0.3327	0.3088	0.02125
	SNP_A-1849319	1.74148e-06	0.5245	0.4352	0.451	0.6922	0.05002	0.738	0.001717
	SNP_A-2189822	0.000154222	0.3763	0.03124	0.312	0.66	0.5138	0.5856	0.4704
	SNP_A-2261669	7.8305e-07	0.2522	0.4623	0.5039	0.3874	0.2805	0.5705	0.01109
	SNP_A-2243109	3.56785e-06	0.1686	0.4754	0.3783	0.3425	0.3143	0.5199	0.009768
	SNP_A-2274530	9.69712e-07	0.245	0.5238	0.4948	0.2944	0.2538	0.6275	0.00952
	SNP_A-2084111	0.000483286	0.9817	0.03883	0.4623	0.6591	0.7582	0.4539	0.04563
	SNP_A-2208183	3.95843e-09	0.6065	0.915	0.9835	0.5092	0.3848	0.2591	0.01757
	SNP_A-1961778	4.1196e-09	0.6439	0.9571	0.9644	0.5138	0.4292	0.2577	0.02317
	SNP_A-4245141	5.64515e-09	0.6769	0.915	0.9382	0.4697	0.426	0.2296	0.02257
	SNP_A-2301018	0.00143767	0.9896	0.05196	0.5201	0.4265	0.9901	0.3277	0.1075
	SNP_A-2069651	1.19322e-05	0.1359	0.782	0.6087	0.8657	0.09785	0.3651	0.0044
cg00021659	SNP_A-2035051	0.0015263	0.4688	0.06538	0.3829	0.4296	0.02448	0.7204	0.528
	SNP_A-2147769	0.0016307	0.5236	0.1052	0.6856	0.6218	0.06122	0.5898	0.512
	SNP_A-4259899	0.0016307	0.495	0.09748	0.6644	0.6479	0.05392	0.5501	0.4935
	SNP_A-1950618	0.00144789	0.3285	0.0605	0.6362	0.683	0.07371	0.5875	0.3891
	SNP_A-2288083	0.0008131	0.3601	0.04384	0.7142	0.4238	0.09283	0.8838	0.4844
	SNP_A-2274237	2.09585e-12	0.3764	0.05074	0.8204	0.8808	0.1677	0.5178	0.4045
	SNP_A-2136255	1.32024e-11	0.3144	0.02198	0.7159	0.8565	0.1345	0.487	0.4885
	SNP_A-1807555	2.89359e-12	0.4066	0.05069	0.7685	0.828	0.1494	0.5034	0.4126
	SNP_A-1965606	0.000419963	0.05279	0.06695	0.8421	0.7193	0.04442	0.8757	0.8544
	SNP_A-4279157	5.19401e-12	0.09082	0.02008	0.962	0.9108	0.06833	0.12	0.8181
	SNP_A-4291637	2.0846e-12	0.05408	0.006955	0.9089	0.934	0.0417	0.1717	0.8691
	SNP_A-2253974	3.68858e-13	0.2655	0.04633	0.7603	0.8472	0.1366	0.647	0.5073
	SNP_A-2080952	2.11048e-12	0.2518	0.04245	0.8708	0.7919	0.1222	0.8227	0.523
	SNP_A-1841585	5.49864e-11	0.1893	0.0467	0.8553	0.9207	0.07019	0.122	0.9547
	SNP_A-2119005	1.2715e-12	0.2298	0.04435	0.85	0.9138	0.1205	0.5226	0.6616
	SNP_A-1869021	3.95382e-12	0.3198	0.1603	0.7831	0.968	0.07589	0.2849	0.8785
	SNP_A-2232569	6.68109e-12	0.2832	0.04336	0.9436	0.9285	0.1553	0.2952	0.7255
	SNP_A-2172811	7.30239e-12	0.2442	0.05691	0.7738	0.7925	0.1531	0.2162	0.6005
	SNP_A-1965607	1.73543e-13	0.2241	0.02459	0.8594	0.9503	0.1413	0.559	0.6762
	SNP_A-4262348	1.66418e-13	0.3145	0.02923	0.83	0.9608	0.2142	0.4637	0.5173
	SNP_A-4287111	4.44975e-12	0.2792	0.0261	0.8038	0.8977	0.3	0.6942	0.379
	SNP_A-1824032	9.52343e-13	0.2776	0.02719	0.8024	0.9666	0.2263	0.5189	0.4345
	SNP_A-1965608	1.43046e-12	0.2649	0.02657	0.8071	0.9872	0.189	0.522	0.4842
	SNP_A-2089932	1.09614e-13	0.2962	0.03721	0.8064	0.924	0.1718	0.5094	0.5254
	SNP_A-1914725	2.48191e-13	0.13	0.01199	0.8913	0.9442	0.2681	0.4418	0.5195
	SNP_A-4238600	5.15808e-13	0.1448	0.0124	0.892	0.9916	0.2723	0.4649	0.496
	SNP_A-4205603	1.13912e-12	0.2257	0.01681	0.8268	0.7964	0.1715	0.298	0.7308
	SNP_A-4230359	9.88251e-05	0.0004646	0.007231	0.4206	0.2296	0.001561	0.4068	0.154
	SNP_A-1965610	1.13912e-12	0.2257	0.01681	0.8268	0.7964	0.1715	0.298	0.7308
	SNP_A-2254781	1.13912e-12	0.2194	0.01607	0.8403	0.7981	0.1795	0.3087	0.6958
	SNP_A-4208458	3.66113e-10	0.2491	0.01186	0.8102	0.4048	0.09713	0.04069	0.7968
	SNP_A-2136620	6.38813e-10	0.3389	0.01652	0.8046	0.5039	0.1415	0.05869	0.6472
	SNP_A-1880581	2.45854e-10	0.2711	0.01893	0.8843	0.4095	0.0954	0.07787	0.842
	SNP_A-1787322	3.80366e-10	0.296	0.01449	0.8197	0.4809	0.1083	0.07603	0.7961
	SNP_A-4276564	2.72893e-09	0.3261	0.01146	0.9764	0.6318	0.04759	0.02471	0.8275
	SNP_A-4279958	1.47364e-09	0.1689	0.004681	0.9325	0.4708	0.1927	0.1012	0.7216
	SNP_A-2172144	4.65159e-10	0.2413	0.01174	0.9639	0.4682	0.1221	0.07858	0.7217
	SNP_A-1928757	1.18957e-10	0.2698	0.0111	0.8388	0.4072	0.117	0.08387	0.7612
	SNP_A-1922477	0.000229834	0.1339	0.2406	0.4759	0.6358	0.7622	0.6015	0.3436
	SNP_A-1965612	0.000286172	0.1023	0.2744	0.3686	0.9571	0.7433	0.8764	0.3871
	SNP_A-2225688	0.000113896	0.188	0.2347	0.5146	0.6269	0.6677	0.904	0.3227
cg00073751	SNP_A-4281679	0.00106743	0.2838	0.7517	0.1578	0.3877	0.4797	0.1242	0.3067
	SNP_A-2229165	7.62642e-05	0.5936	0.7422	0.6374	0.239	0.6696	0.4342	0.388
	SNP_A-1980282	8.44026e-05	0.6064	0.7166	0.7019	0.4119	0.7385	0.4856	0.303
	SNP_A-2113431	8.96158e-05	0.8145	0.8552	0.5798	0.2322	0.6585	0.4228	0.4219
	SNP_A-4203798	0.000102542	0.5299	0.5543	0.5576	0.197	0.7795	0.3912	0.3241
	SNP_A-1980284	7.99512e-05	0.5392	0.5562	0.6032	0.2577	0.9099	0.4373	0.2644
	SNP_A-2170528	0.000977141	0.8165	0.7641	0.943	0.3854	0.5649	0.5296	0.1102
	SNP_A-2153756	0.000111842	0.5745	0.5541	0.6901	0.2906	0.8606	0.5027	0.2889
	SNP_A-4292091	0.000579503	0.9764	0.9748	0.924	0.468	0.3712	0.7544	0.05897
	SNP_A-2159614	0.000518655	0.9266	0.931	0.9008	0.4686	0.414	0.7617	0.07208
	SNP_A-1955208	1.72122e-05	0.6287	0.6649	0.4028	0.5193	0.9288	0.7158	0.3205
	SNP_A-1870644	3.36981e-05	0.686	0.06333	0.3644	0.07029	0.5024	0.8703	0.7969
	SNP_A-1980286	4.74425e-05	0.6317	0.05536	0.3384	0.0805	0.5233	0.8994	0.8251
	SNP_A-1955874	5.40711e-05	0.7222	0.08899	0.3636	0.05887	0.484	0.7628	0.8826
	SNP_A-1849853	6.95123e-05	0.3807	0.1421	0.3174	0.08281	0.5685	0.9328	0.1872
	SNP_A-1980295	9.20706e-05	0.4263	0.1336	0.2712	0.0745	0.5859	0.985	0.1893
	SNP_A-4194009	5.70547e-05	0.7505	0.0958	0.3884	0.05263	0.4359	0.7505	0.9699
	SNP_A-4221716	3.19098e-05	0.7869	0.1151	0.5484	0.04795	0.4021	0.7952	0.9962
	SNP_A-2120580	4.01805e-05	0.6567	0.09889	0.3857	0.08787	0.4492	0.8796	0.9837
	SNP_A-2000611	3.4651e-05	0.744	0.1004	0.3528	0.07386	0.4042	0.8433	0.9258
	SNP_A-1828408	6.02622e-05	0.4357	0.1244	0.2731	0.08227	0.5893	0.9508	0.1963
	SNP_A-2000612	6.24769e-05	0.7387	0.09146	0.3924	0.05556	0.4857	0.9112	0.8209
	SNP_A-1794429	0.000435152	0.7608	0.08342	0.6962	0.05576	0.4014	0.8507	0.8781
	SNP_A-2241460	0.00167241	0.6045	0.1837	0.5162	0.02746	0.7487	0.9649	0.8283
	SNP_A-4204440	0.00132165	0.6458	0.2356	0.4891	0.02479	0.6065	0.7842	0.9607
cg24562906	SNP_A-1945029	0.000141102	0.2241	0.7088	0.732	0.3268	0.0847	0.9877	0.111
	SNP_A-2072176	0.00144292	0.9019	0.888	0.4827	0.9159	0.3565	0.734	0.7069
	SNP_A-4285896	0.00186622	0.5777	0.2218	0.2311	0.4157	0.09117	0.6381	0.04955
	SNP_A-1866407	0.00183403	0.9004	0.4191	0.9465	0.0224	0.4942	0.1588	0.8924
	SNP_A-1924153	0.00111026	0.9595	0.2685	0.07125	0.1384	0.951	0.5642	0.4677
	SNP_A-1790290	0.00120053	0.7375	0.9758	0.1794	0.4673	0.2814	0.7811	0.6371
cg08357961	SNP_A-2280993	4.06175e-06	0.5437	0.06003	0.887	0.5988	0.2255	0.2548	0.2871
	SNP_A-2275789	4.98756e-06	0.55	0.1058	0.82	0.6189	0.2845	0.2327	0.353
	SNP_A-2031264	2.71507e-13	0.9705	0.1839	0.647	0.4085	0.8864	0.6551	0.4216
	SNP_A-2086568	5.79991e-07	0.9434	0.2385	0.4605	0.7297	0.2809	0.4014	0.1046
	SNP_A-2040108	0.000263686	0.09833	0.02418	0.2767	0.3483	0.991	0.5169	0.8638
	SNP_A-2098164	0.000550019	0.1035	0.02317	0.2992	0.3918	0.9463	0.5486	0.8154
	SNP_A-4226101	2.64037e-06	0.1605	0.3717	0.4843	0.8167	0.5473	0.7965	0.7322
	SNP_A-1988292	0.000127222	0.05556	0.09509	0.6198	0.8061	0.05104	0.4662	0.08902
	SNP_A-1988293	0.000733596	0.05369	0.039	0.3486	0.4631	0.7732	0.4215	0.9641
	SNP_A-2300497	0.00128286	0.1421	0.06902	0.1848	0.292	0.3166	0.2338	0.3883
	SNP_A-1891253	0.000253123	0.916	0.7516	0.968	0.9013	0.5695	0.8997	0.5586
	SNP_A-4201527	0.00187144	0.8329	0.5672	0.5489	0.4943	0.1597	0.07399	0.7324
	SNP_A-4276729	0.00196382	0.6523	0.3628	0.6592	0.8191	0.374	0.08623	0.8449
	SNP_A-4227129	0.00149574	0.5071	0.385	0.5367	0.7938	0.4818	0.1849	0.8463
	SNP_A-2164709	0.0016255	0.5632	0.3511	0.6044	0.8324	0.4215	0.1432	0.9301
cg08269908	SNP_A-2206882	0.00114178	0.8322	0.2288	0.7733	0.9609	0.4591	0.5298	0.1934
	SNP_A-2186011	0.00114178	0.7481	0.2112	0.6543	0.9793	0.3391	0.6064	0.1363
	SNP_A-1923659	0.00114178	0.7261	0.2085	0.6353	0.9967	0.2858	0.6377	0.1164
	SNP_A-1829387	7.12937e-06	0.8431	0.5632	0.008634	0.6278	0.3914	0.8263	0.5347
	SNP_A-1840125	3.37881e-05	0.74	0.7024	0.4294	0.5585	0.1135	0.5738	0.3205
cg21623127	SNP_A-2034864	0.00025813	0.2694	0.6739	0.2897	0.5431	0.177	0.9599	0.23
	SNP_A-1955120	0.000638642	0.2419	0.8254	0.1269	0.8795	0.1313	0.1494	0.3278
	SNP_A-4211111	0.000444532	0.2729	0.8607	0.1358	0.9374	0.116	0.1918	0.3869
	SNP_A-4273782	0.000455104	0.2998	0.6489	0.2945	0.8146	0.08012	0.1683	0.3637
	SNP_A-1803796	0.000765209	0.3358	0.6796	0.3311	0.7669	0.131	0.2433	0.4873
	SNP_A-4200845	0.000443511	0.2681	0.8673	0.1409	0.9059	0.1131	0.191	0.3656

## Sheet: Table_S4
Table S4. Characteristics of study participants
Variables		KARE	HEXA	KARE+HEXA		ALL	P-value
		(N=1,526)	(N=808)	MetS(N=814)	Controls (N=1,520)	(N=2,334)
Fasting glucose		94 (54 - 354)	95 (64 - 349)	94 (54 - 354)	95 (64 - 349)	94 (54 - 354)	2.11799e-60
Triglyceride (mg/dL)		120 (32 - 912)	131 (30 - 1057)	120 (32 - 912)	131 (30 - 1057)	123 (30 - 1057)	5.16603e-39
HDL-cholesterol (mg/dL)		42 (20 - 106)	49 (6 - 119)	42 (20 - 106)	49 (6 - 119)	44 (6 - 119)	2.79649e-55
Diastolic blood pressure (mmHg)		78 (41 - 117)	80 (50 - 113)	78 (41 - 117)	80 (50 - 113)	78 (41 - 117)	3.54413e-35
Systolic blood pressure (mmHg)		118 (72 - 205)	125 (84 - 182)	118 (72 - 205)	125 (84 - 182)	120 (72 - 205)	4.04461e-64
Waist circumference (cm)		84.6 (59.2 - 115.9)	82.8 (62 - 116.8)	84.6 (59.2 - 115.9)	82.8 (62 - 116.8)	84 (59.2 - 116.8)	2.12324e-87
Age (year)		58 (47 - 78)	52 (40 - 60)	58 (47 - 78)	52 (40 - 60)	55 (40 - 78)	1.65691e-46
BMI (kg/m2)		24.1 (14.8 - 37.2)	23.5 (18.5 - 41.9)	24.1 (14.8 - 37.2)	23.5 (18.5 - 41.9)	23.9 (14.8 - 41.9)	4.73551e-49
Sex	Male	807 (52.88%)	610 (75.50%)	432 (53.07%)	985 (64.80%)	1417 (61%)	4.11e-08
	Female	719 (47.12%)	198 (24.50%)	382 (46.93%)	535 (35.20%)	917 (39%)
Smoking status	Never	894 (58.58%)	235 (29.08%)	438 (53.81%)	691 (45.46%)	1129 (48%)	0.000155
	Former	342 (22.41%)	239 (29.58%)	195 (23.96%)	386 (25.39%)	581 (25%)
	Current	290 (19.00%)	334 (41.34%)	181 (22.24%)	443 (29.14%)	624 (27%)
Residential area	Ansan	701 (45.94%)		472 (53.94%)	229 (35.18%)		5.06e-13
	Ansung	825 (54.06%)		403 (46.06%)	422 (64.82%)
values represent the means (range). Continuous data between MetS and controls were compared using a t-test, wheareas categorical data were analyzed using chi-square test.
BMI, body mass index ;HDL, high-density lipoprotein

## Sheet: Table_s5
Table S5. The significant CpGs by epigenome wide analysis in meta-analysis for metabolic syndrome.
CpG	Chr	Position	Meta-analysis			Gene	Feature	Location	State	Dir	KARE			HEXA
			Beta	SE	p-value						Beta	SE	p-value	Beta	SE	p-value
cg19693031	1	145441552	-11.43	1.13	3.39e-24	TXNIP	3'UTR	OpenSea	TxFlnk	--	-11.17	1.38	4.77e-16	-11.96	1.96	1.07e-09
cg26823705	1	145435523	-13.5	1.53	1.26e-18	NBPF20	Body	OpenSea	TssAFlnk	--	-14.02	1.86	5.46e-14	-12.41	2.69	3.96e-06
cg17075888	7	95225339	-9.64	1.24	6.88e-15	PDK4	Body	N_Shore	TssBiv	--	-10.34	1.46	1.43e-12	-7.85	2.33	0.000772
cg01881899	21	43652704	41.84	5.67	1.62e-13	ABCG1	Body	N_Shelf	Enh	++	43.24	7.25	2.4e-09	39.62	9.11	1.38e-05
cg02988288	1	145440445	-32.8	3.24	3.17e-13	TXNIP	Body	OpenSea	TxFlnk	--	-35.53	3.87	4.46e-20	-26.45	5.91	7.48e-06
cg07995927	2	161995135	-12.25	1.7	5.71e-13	TANK	5'UTR	OpenSea	TssAFlnk	--	-12.88	2.1	8.59e-10	-11.06	2.9	0.000134
cg15659943	9	107631656	15.82	2.27	3.2e-12	ABCA1	Body	OpenSea	TxWk	++	17.16	2.74	3.68e-10	12.87	4.06	0.00152
cg14180330	5	40224461	-10.8	1.62	2.46e-11	LINC00604	IGR	OpenSea	Quies	--	-11.78	1.97	2.12e-09	-8.74	2.84	0.00208
cg00980461	7	95238409	-13.07	1.99	4.6e-11	AC002451.3	IGR	OpenSea	Quies	--	-12.5	2.44	3.05e-07	-14.18	3.41	3.22e-05
cg07068382	6	36947277	14.93	2.27	4.97e-11	MTCH1	Body	OpenSea	Tx	++	14.8	2.71	4.63e-08	15.23	4.17	0.000261
cg10474793	6	16134001	13.22	2.04	8.7e-11	MYLIP	Body	OpenSea	EnhG	++	14.2	2.36	1.79e-09	10.35	4.04	0.0103
cg26974062	1	145440734	-26.11	2.81	1.66e-20	TXNIP	Body	OpenSea	TxFlnk	--	-28.31	3.29	7.21e-18	-20.1	5.43	0.000217
cg25425189	17	37349801	15.86	2.49	2e-10	CACNB1	Body	N_Shelf	Tx	++	15.39	3.09	6.38e-07	16.72	4.22	7.29e-05
cg09880921	15	99214666	-10.78	1.73	4.49e-10	IGF1R	Body	OpenSea	TxWk	--	-10.68	2.08	2.89e-07	-11.01	3.11	0.000391
cg27035734	12	86230557	-13.84	2.22	4.56e-10	RASSF9	TSS1500	OpenSea	Quies	--	-14.61	2.7	6.01e-08	-12.22	3.91	0.00179
cg19572574	10	63592731	-10.81	1.77	1.09e-09	ARID5B	IGR	OpenSea	Quies	--	-11.52	2.13	6.22e-08	-9.21	3.21	0.00412
cg16470089	16	87782144	8.83	1.47	2.12e-09	KLHDC4	Body	OpenSea	Tx	++	8.72	1.74	5.37e-07	9.1	2.78	0.00104
cg21575225	1	156073485	-14.43	2.42	2.6e-09	LMNA	5'UTR	OpenSea	RepPCW	--	-15.66	2.95	1.09e-07	-11.87	4.25	0.00525
cg04583842	16	88103117	12.1	2.05	3.52e-09	BANP	Body	S_Shore	Tx	++	12.09	2.43	6.8e-07	12.13	3.8	0.0014
cg00021659	2	161996385	-14.4	2.45	4.45e-09	TANK	5'UTR	OpenSea	TssAFlnk	--	-14.91	3.1	1.53e-06	-13.54	4.02	0.000745
cg03422256	2	192757348	-10.75	1.86	7.34e-09	NABP1	IGR	OpenSea	Quies	--	-11.85	2.25	1.31e-07	-8.35	3.31	0.0117
cg00073751	1	202272261	-13.6	2.37	9.8e-09	LGR6	Body	OpenSea	Quies	--	-12.73	2.85	7.65e-06	-15.57	4.29	0.000286
cg19266329	1	145456128	-10.22	1.8	1.26e-08	POLR3GL	IGR	OpenSea	TssAFlnk	--	-10.41	2.14	1.18e-06	-9.78	3.29	0.003
cg24562906	9	113910732	-8.9	1.56	1.29e-08	RNY4P18	IGR	OpenSea	Quies	--	-7.86	1.92	4.15e-05	-10.96	2.71	5.06e-05
cg08822075	7	26193607	-8.81	1.56	1.5e-08	NFE2L3	Body	S_Shore	Enh	--	-8.63	1.96	1.01e-05	-9.11	2.57	0.000388
cg25661986	8	116432059	-7.47	1.32	1.58e-08	TRPS1	Body	OpenSea	TxWk	--	-7.17	1.58	5.68e-06	-8.16	2.41	0.000704
cg25213350	1	109802435	17.63	3.13	1.67e-08	CELSR2	Body	S_Shore	Quies	++	17.3	3.83	6.16e-06	18.3	5.42	0.000725
cg08357961	1	232126673	-8.61	1.53	1.74e-08	DISC1	Body	OpenSea	Quies	--	-8.2	1.83	7.6e-06	-9.53	2.76	0.000566
cg08269908	16	57710430	-9.49	1.71	2.77e-08	ADGRG3	5'UTR	OpenSea	Quies	--	-9.08	2.05	9.84e-06	-10.42	3.08	0.000715
cg08421050	3	148585493	-9.58	1.73	2.94e-08	CPA3	Body	OpenSea	Quies	--	-10.52	2.08	4.36e-07	-7.51	3.1	0.0154
cg08761535	16	75079000	-12.05	2.18	3.24e-08	ZNRF1	Body	OpenSea	Quies	--	-12.09	2.62	3.97e-06	-11.95	3.92	0.00232
cg08851393	5	134565560	-11.26	2	3.44e-08	C5orf66	5'UTR	OpenSea	Quies	--	-12.79	2.49	2.93e-07	-8.55	3.33	0.0101
cg16734637	3	71100200	-10.1	1.85	4.46e-08	FOXP1	Body	OpenSea	EnhG	--	-10.01	2.22	6.74e-06	-10.29	3.31	0.00187
cg06710464	17	79047695	9.04	1.66	4.64e-08	BAIAP2	Body	S_Shore	Quies	++	9.05	1.96	3.77e-06	9.02	3.1	0.00359
cg01638085	4	75185356	-8.32	1.52	4.69e-08	EPGN	IGR	OpenSea	Quies	--	-8.16	1.81	6.67e-06	-8.7	2.81	0.00196
cg14887620	18	53501191	-10.86	1.99	4.79e-08	TCF4	IGR	OpenSea	Quies	--	-11.64	2.47	2.52e-06	-9.42	3.35	0.00484
cg08431718	6	164186106	-10.03	1.84	4.88e-08	QKI	IGR	OpenSea	RepPCW	--	-9.68	2.2	1.08e-05	-10.85	3.35	0.00121
cg25817701	7	2140143	17.58	2.72	4.93e-08	MAD1L1	Body	OpenSea	TxWk	++	19.69	3.29	2.24e-09	13.07	4.82	0.00663
cg22029446	9	79136110	-8.95	1.64	5.11e-08	GCNT1	IGR	OpenSea	Quies	--	-8.82	1.99	9.81e-06	-9.23	2.9	0.00145
cg21623127	5	96432134	-8.03	1.49	6.7e-08	LIX1	Body	OpenSea	Quies	--	-7.81	1.76	9.68e-06	-8.57	2.76	0.00191

## Sheet: Table_S6
Table S6. The significant CpGs by Epigenome-wide meta-analysis for triglyceride.
cpg	UCSC_RefGene_Name	UCSC_RefGene_Group	Relation_to_Island	state	estimate	se	pVal.random	pValQ	zval	direction	KARE			HEXA
											Estimate.bacon	StdErr.bacon	pValue.bacon	Estimate.bacon	StdErr.bacon	pValue.bacon
cg00574958	CPA1A	5'UTR;5'UTR	N_Shore	TssA	-1949.86	147.139	4.41e-40	0.818689	-13.2518	--	-1968.66	168.465	1.5e-31	-1889.36	302.145	4.02e-10
cg19693031	TXNIP	3'UTR	OpenSea	TxFlnk	-465.086	36.0009	3.53e-38	0.898032	-12.9187	--	-467.712	41.426	1.47e-29	-456.982	72.7674	3.38e-10
cg06500161	ABCG1	Body;Body;Body;Body;Body;Body	S_Shore	Enh	1037.37	78.3505	5.94e-29	0.267225	13.2401	++	992.179	88.3067	2.73e-29	1204.57	169.854	1.32e-12
cg05325763	CPT1A	5'UTR;5'UTR	S_Shore	TssA	-1174.98	107.827	1.19e-27	0.671866	-10.8969	--	-1202.98	126.484	1.89e-21	-1100.49	206.276	9.55e-08
cg17058475	CPT1A	5'UTR;5'UTR	N_Shore	TssA	-1164.31	111.109	1.08e-25	0.844747	-10.4789	--	-1177.95	131.156	2.68e-19	-1129.62	209.108	6.59e-08
cg26974062	TXNIP	Body;Body;Body;Body	OpenSea	TxFlnk	-825.335	83.2005	3.41e-23	0.660988	-9.91983	--	-843.449	92.8896	1.08e-19	-751.839	187.105	5.86e-05
cg26823705	NBPF20	Body;Body;Body	OpenSea	TssAFlnk	-503.174	50.7946	3.92e-23	0.72515	-9.90605	--	-513.457	58.6139	1.95e-18	-472.16	101.791	3.51e-06
cg17075888	PDK4	Body	N_Shore	TssBiv	-401.663	41.1395	1.62e-22	0.386556	-9.76344	--	-383.042	46.421	1.56e-16	-469.809	88.8054	1.22e-07
cg15659943	ABCA1	Body	OpenSea	TxWk	753.878	78.1603	5.15e-22	0.41217	9.64528	++	718.356	89.3597	9.06e-16	869.542	161.249	6.95e-08
cg02988288	TXNIP	Body;Body;Body;Body	OpenSea	TxFlnk	-919.611	95.9799	9.58e-22	0.493041	-9.58128	--	-955.135	109.077	2.01e-18	-797.761	202.015	7.85e-05
cg11024682	SREBF1	Body;Body	S_Shelf	Enh	827.532	87.1247	2.13e-21	0.670633	9.49825	++	806.808	99.8268	6.37e-16	893.777	178.479	5.51e-07
cg00857282	MYLIP	Body	S_Shore	TssAFlnk	1624.79	172.618	4.84e-21	0.794189	9.41262	++	1596.38	204.095	5.21e-15	1696.17	323.533	1.58e-07
cg09102332	SNORD56		OpenSea	Quies	-401.917	48.8229	1.84e-16	0.446538	-8.23214	--	-426.314	58.4027	2.89e-13	-345.304	88.9672	0.000103921
cg19572574	ARID5B		OpenSea	Quies	-488.325	60.9144	1.09e-15	0.866376	-8.01658	--	-482.576	69.8432	4.87e-12	-506.597	124.513	4.73e-05
cg16740586	ABCG1	Body;Body;Body;Body;Body;Body	S_Shore	Enh	475.543	49.6506	1.36e-14	0.25239	9.57779	++	447.004	55.5596	8.59e-16	588.705	110.636	1.03e-07
cg10474793	MYLIP	Body	S_Shelf	EnhG	523.013	69.8949	7.27e-14	0.452374	7.48286	++	496.742	78.1507	2.07e-10	628.021	156.243	5.83e-05
cg10128003	ABCG1	5'UTR;Body;Body;Body;Body;Body	S_Shelf	TxWk	431.352	59.5581	4.4e-13	0.34243	7.24253	++	461.634	67.5619	8.33e-12	325.776	126.151	0.0098106
cg21098652	SC5D		OpenSea	ReprPCWk	-441.113	61.5386	7.61e-13	0.834525	-7.16806	--	-448.221	70.3199	1.84e-10	-417.864	127.172	0.00101688
cg09737197	CPT1A	5'UTR;5'UTR	N_Shore	TssA	-797.905	111.329	7.66e-13	0.725523	-7.16709	--	-771.089	135.012	1.12e-08	-854.876	196.787	1.4e-05
cg20544516	MIR33B	Body;Body;Body	S_Shore	Tx	595.538	84.3272	1.64e-12	0.625287	7.06223	++	570.335	98.8654	7.98e-09	662.832	161.548	4.08e-05
cg07995927	TANK	5'UTR;5'UTR	OpenSea	TssAFlnk	-415.583	58.9903	1.86e-12	0.556478	-7.04494	--	-436.794	69.1434	2.66e-10	-358.846	113.084	0.00150728
cg01176028	ABCG1	Body;Body;Body;Body;Body;Body	N_Shore	Enh	846.269	120.69	2.35e-12	0.863226	7.01194	++	860.338	145.723	3.55e-09	815.543	215.36	0.000152554
cg00980461	ASB4		OpenSea	Quies	-483.622	69.0856	2.55e-12	0.432367	-7.00034	--	-517.336	81.3427	2.02e-10	-396.352	130.872	0.00245736
cg07504977	SCD		N_Shelf	Enh	462.854	68.3208	1.25e-11	0.363417	6.77472	++	424.041	80.5693	1.42e-07	562.197	128.899	1.29e-05
cg27243685	ABCG1	Body;Body;5'UTR;Body;Body;Body	S_Shelf	TxWk	468.694	69.2348	1.29e-11	0.379467	6.76963	++	501.182	78.4847	1.71e-10	354.724	147.002	0.0158191
cg12431339	ANAPC16	3'UTR;3'UTR;3'UTR;3'UTR;Body;Body	OpenSea	Tx	-506.064	69.6725	1.58e-11	0.292801	-7.26347	--	-464.716	79.9943	6.27e-09	-635.991	141.801	7.29e-06
cg00163198	SNX19	Body;Body	OpenSea	Tx	372.371	57.9754	1.34e-10	0.988584	6.42292	++	371.909	66.3661	2.1e-08	373.86	119.119	0.00169794
cg08761535	ZNRF1	Body	OpenSea	Quies	-480.948	77.0194	4.25e-10	0.830431	-6.2445	--	-471.494	88.7735	1.09e-07	-509.724	154.883	0.000998259
cg11525951	ABCG1	5'UTR;Body;Body;Body;Body;Body	S_Shore	TxWk	449.705	73.3254	8.62e-10	0.821559	6.133	++	457.566	81.1875	1.74e-08	414.913	170.801	0.0151317
cg22699725	PFKFB2	Body;Body	OpenSea	TxWk	406.848	66.5238	9.61e-10	0.917992	6.11583	++	402.862	76.9664	1.66e-07	418.619	132.27	0.0015515
cg01881899	ABCG1	Body;Body;Body;Body;Body;Body	N_Shelf	Enh	1249.73	205.084	1.1e-09	0.576633	6.09372	++	1324.44	244.88	6.36e-08	1074.24	375.299	0.00420485
cg05778424	AKAP1	5'UTR	OpenSea	Enh	504.821	84.4188	2.23e-09	0.370334	5.97996	++	550.786	98.7879	2.47e-08	380.39	162.539	0.0192682
cg26701500	SRC	Body;Body	OpenSea	TxWk	583.719	97.9545	2.54e-09	0.796649	5.95908	++	567.502	116.427	1.09e-06	623.009	181.226	0.000586598
cg08115371	ODZ4	5'UTR	OpenSea	ReprPCWk	-265.058	44.5117	2.6e-09	0.893532	-5.95481	--	-261.462	51.9948	4.94e-07	-274.926	86.1217	0.00141148
cg03422256	NABP1		OpenSea	Quies	-387.398	65.5725	3.46e-09	0.334589	-5.90794	--	-423.834	75.6676	2.13e-08	-277.524	131.4	0.0346821
cg00683922	PFKFB2	Body;Body	OpenSea	TxWk	334.728	56.8801	3.99e-09	0.381533	5.88479	++	362.43	65.0961	2.58e-08	245.294	116.963	0.0359761
cg15818019	HOPX	TSS1500;TSS1500;5'UTR;5'UTR;5'UTR	S_Shore	ReprPC	-306.787	52.3462	4.61e-09	0.414143	-5.86073	--	-284.514	59.0257	1.43e-06	-388.828	113.284	0.000598382
cg00948664	SLC25A20	Body	N_Shore	TssAFlnk	-500.519	85.5287	4.86e-09	0.696176	-5.85206	--	-519.852	98.8244	1.44e-07	-442.823	170.725	0.00949267
cg22670100	SLX4IP	Body	OpenSea	TxWk	-383.654	65.6143	5e-09	0.79238	-5.8471	--	-373.714	75.704	7.95e-07	-413.664	131.546	0.00166297
cg21524538	SDCBP2	TSS1500	OpenSea	EnhG	-754.863	130.882	8.04e-09	0.780156	-5.76753	--	-776.671	152.428	3.48e-07	-693.667	255.343	0.00659551
cg23320029	TNIK	Body;Body;Body;Body;Body;Body;Body;Body	OpenSea	Quies	-342.621	51.893	8.06e-09	0.265232	-6.60245	--	-307.231	60.8434	4.43e-07	-437.069	99.3959	1.1e-05
cg11120684	BACH2	5'UTR;5'UTR	OpenSea	Enh	-382.992	66.6309	9.03e-09	0.533413	-5.74797	--	-407.302	77.2222	1.33e-07	-312.154	131.82	0.0178832
cg09397583	CNOT4	5'UTR;5'UTR;5'UTR;5'UTR;5'UTR;5'UTR	OpenSea	Quies	-376.321	65.6863	1.01e-08	0.613007	-5.72906	--	-357.714	75.2863	2.02e-06	-435.642	134.427	0.00119221
cg07164567	CACNA2D3	Body	OpenSea	Quies	-310.261	54.2692	1.08e-08	0.463015	-5.71707	--	-332.531	62.1769	8.89e-08	-239.032	111.198	0.031586
cg02836987	LOC101927964	TSS1500	OpenSea	Quies	-246.405	43.2469	1.21e-08	0.576477	-5.69762	--	-260.181	49.786	1.73e-07	-204.051	87.2941	0.0194124
cg26403843	RNF145	Body	N_Shelf	TssA	301.691	52.98	1.24e-08	0.381271	5.69444	++	270.095	64.1026	2.51e-05	369.793	94.1103	8.52e-05
cg08309687	ATP5O		OpenSea	Enh	-276.125	48.5003	1.25e-08	0.526393	-5.69326	--	-292.815	55.1933	1.13e-07	-219.558	101.612	0.0307152
cg02897385	ARHGAP26	Body;Body	OpenSea	Tx	-297.73	52.7081	1.62e-08	0.470348	-5.64865	--	-276.041	60.6691	5.37e-06	-364.486	106.438	0.000616185
cg01060419	TRAK1		OpenSea	Enh	-277.326	49.1852	1.72e-08	0.98077	-5.63841	--	-277.926	55.1118	4.58e-07	-274.981	109.028	0.0116653
cg12075928	PTK2	Body;Body	OpenSea	Quies	-311.088	55.4947	2.07e-08	0.615079	-5.60572	--	-293.785	65.2975	6.82e-06	-356.09	105.306	0.000720988
cg09338374	ATF4		S_Shelf	Quies	497.723	88.8444	2.12e-08	0.989842	5.60218	++	498.446	105.468	2.29e-06	495.954	164.869	0.00262826
cg10975897	JARID2	Body	OpenSea	Tx	-440.869	78.7525	2.17e-08	0.598535	-5.59816	--	-463.856	90.0451	2.59e-07	-366.077	162.422	0.0242048
cg02841972	CYS1		OpenSea	Enh	-337.118	59.948	2.24e-08	0.316025	-5.6235	--	-369.59	68.1368	5.82e-08	-225.856	126.124	0.0733336
cg16849075	GSAP	Body	OpenSea	TxWk	-225.975	40.42	2.26e-08	0.979002	-5.59066	--	-225.307	47.7162	2.34e-06	-227.671	76.0568	0.00275862
cg11958795	TMEM244	TSS1500	OpenSea	Quies	-285.159	51.2538	2.64e-08	0.341622	-5.56366	--	-313.245	59.1546	1.19e-07	-200.577	102.654	0.0507121
cg07999371			OpenSea	Quies	629.882	114.435	3.71e-08	0.646858	5.50426	++	661.872	134.058	7.92e-07	543.965	219.695	0.0132863
cg01082498	CPT1A	5'UTR;5'UTR	Island	TssA	-1213.2	221.235	4.16e-08	0.555679	-5.48376	--	-1134.31	258.592	1.15e-05	-1428.63	427.311	0.000827888
cg20907614	TMEM66		OpenSea	TxWk	-268.299	49.12	4.7e-08	0.392173	-5.46212	--	-241.628	58.1748	3.27e-05	-334.536	91.6775	0.000263215
cg06052485	C2CD2	TSS1500	S_Shore	EnhBiv	-535.882	98.1541	4.77e-08	0.678771	-5.4596	--	-509.138	117.492	1.47e-05	-597.668	178.583	0.000817718
cg11789040	ERAP1	TSS200	OpenSea	TxWk	-325.601	59.7567	5.07e-08	0.990513	-5.44878	--	-325.215	67.9872	1.72e-06	-326.91	125.293	0.00907659
cg17749706	EBF1	Body;Body;Body	OpenSea	Quies	-356.408	65.5069	5.31e-08	0.755164	-5.44077	--	-344.444	75.9148	5.7e-06	-391.287	129.621	0.00253853
cg03497652	ANKS3	Body	OpenSea	Tx	329.188	60.5919	5.55e-08	0.625313	5.43288	++	345.197	68.8914	5.42e-07	274.498	127.334	0.0311055
cg26989316	CPT1A	5'UTR;5'UTR	Island	TssA	-889.059	164.318	6.28e-08	0.889749	-5.41061	--	-902.114	189.393	1.91e-06	-849.317	330.447	0.0101638

## Sheet: Table_S7
Table S7. The significant CpGs by Epigenome-wide meta-analysis for fasting glucose.
cpg	UCSC_RefGene_Name	UCSC_RefGene_Group	Relation_to_Island	state	estimate	se	pVal.random	pValQ	zval	direction	KARE			HEXA
											Estimate.bacon	StdErr.bacon	pValue.bacon	Estimate.bacon	StdErr.bacon	pValue.bacon
cg19693031	TXNIP	3'UTR	OpenSea	TxFlnk	-202.37	13.1453	1.77e-53	0.430288	-15.3948	--	-197.17	14.7062	5.48e-41	-223.04	29.3201	2.8e-14
cg26974062	TXNIP	Body;Body;Body;Body	OpenSea	TxFlnk	-358.83	30.4236	4.17e-32	0.324811	-11.7945	--	-371.752	33.1334	3.26e-29	-289.386	76.8112	0.000164893
cg02988288	TXNIP	Body;Body;Body;Body	OpenSea	TxFlnk	-417.667	35.1551	6.35e-30	0.308478	-11.8807	--	-434.477	38.8374	4.72e-29	-341.415	82.7152	3.67e-05
cg00574958	CPT1A	5'UTR;5'UTR	N_Shore	TssA	-510.694	56.0826	8.54e-20	0.501836	-9.10611	--	-529.402	62.6195	2.81e-17	-434.862	126.073	0.000562089
cg06500161	ABCG1	Body;Body;Body;Body;Body;Body	S_Shore	Enh	268.247	29.7665	2.03e-19	0.360279	9.0117	++	280.71	32.7359	9.91e-18	208.747	71.5269	0.00351783
cg11024682	SREBF1	Body;Body	S_Shelf	Enh	289.728	32.6108	6.42e-19	0.884418	8.88443	++	287.385	36.3769	2.78e-15	299.319	73.5957	4.76e-05
cg26823705	NBPF20	Body;Body;Body	OpenSea	TssAFlnk	-166.856	19.0721	2.16e-18	0.955828	-8.74867	--	-167.396	21.4214	5.52e-15	-164.79	41.8881	8.35e-05
cg19266329	POLR3GL		OpenSea	TssAFlnk	-197.122	23.5414	5.6e-17	0.392655	-8.3734	--	-187.337	26.177	8.27e-13	-238.506	53.834	9.41e-06
cg17075888	PDK4	Body	N_Shore	TssBiv	-128.568	15.3789	6.27e-17	0.805753	-8.36005	--	-130.306	16.9245	1.37e-14	-120.337	36.8359	0.00108753
cg16740586	ABCG1	Body;Body;Body;Body;Body;Body	S_Shore	Enh	139.243	18.6133	7.39e-14	0.708925	7.48083	++	142.316	20.3519	2.7e-12	123.53	46.0255	0.00727614
cg05028010	TXNIP	TSS1500;Body;Body;Body	OpenSea	TssAFlnk	-880.605	125.548	2.31e-12	0.478929	-7.01411	--	-922.527	138.809	3.01e-11	-692.121	294.331	0.0186977
cg17058475	CPT1A	5'UTR;5'UTR	N_Shore	TssA	-289.907	42.3169	7.34e-12	0.437299	-6.85084	--	-308.189	48.4218	1.96e-10	-230.808	87.0602	0.00802237
cg00163198	SNX19	Body;Body	OpenSea	Tx	147.823	21.6316	8.28e-12	0.750251	6.83367	++	151.211	24.1088	3.56e-10	133.831	48.9926	0.0063019
cg03422256	NABP1		OpenSea	Quies	-166.446	24.4507	9.94e-12	0.634874	-6.80743	--	-172.365	27.4437	3.37e-10	-143.667	53.8415	0.00762302
cg12284518	VEGFB	Body;3'UTR	N_Shelf	Tx	189.951	28.8054	4.27e-11	0.946416	6.59428	++	190.915	32.1759	2.97e-09	186.061	64.6493	0.00400191
cg00857282	MYLIP	Body	S_Shore	TssAFlnk	423.805	65.5592	1.02e-10	0.510068	6.46446	++	447.893	75.0681	2.42e-09	346.381	134.582	0.0100603
cg10474793	MYLIP	Body	S_Shelf	EnhG	168.645	26.0944	1.03e-10	0.903198	6.46287	++	170.047	28.5281	2.51e-09	161.462	64.5655	0.0123933
cg07504977	SCD		N_Shelf	Enh	163.745	25.6868	1.83e-10	0.954746	6.37467	++	162.942	29.329	2.77e-08	166.39	53.2213	0.00176971
cg16470089	KLHDC4	Body;Body;Body	OpenSea	Tx	123.416	19.4105	2.04e-10	0.853079	6.35823	++	121.669	21.5821	1.73e-08	130.812	44.4009	0.00321758
cg04695090	MAFF	5'UTR;5'UTR;5'UTR;5'UTR	N_Shore	TxWk	210.315	33.1953	2.36e-10	0.436427	6.33568	++	196.911	37.3974	1.4e-07	260.106	72.0783	0.000307783
cg02107801	COMMD7		OpenSea	Quies	167.171	26.5334	2.97e-10	0.833506	6.30039	++	164.133	30.214	5.56e-08	177.411	55.4717	0.00138275
cg05201300	ATP6V0E1	Body	OpenSea	TxWk	-154.733	24.7647	4.15e-10	0.813264	-6.24811	--	-157.77	27.9032	1.57e-08	-143.465	53.7471	0.00760207
cg27305772	MUS81	Body	S_Shore	Tx	183.791	29.4241	4.2e-10	0.929683	6.24626	++	185.068	32.7918	1.66e-08	178.513	66.6584	0.00740574
cg20567408	PCID2	Body;Body;Body;Body;Body	N_Shelf	Enh	176.722	28.2943	4.22e-10	0.792477	6.24583	++	172.925	31.7622	5.2e-08	191.316	62.2731	0.00212473
cg00683922	PFKFB2	Body;Body	OpenSea	TxWk	132.531	21.2382	4.37e-10	0.329692	6.2402	++	142.722	23.6725	1.65e-09	90.4815	48.0837	0.0598701
cg19213703	LINC00578		OpenSea	Quies	-132.645	21.3932	5.63e-10	0.966249	-6.20035	--	-132.186	23.9927	3.6e-08	-134.428	47.2548	0.00444462
cg08761535	ZNRF1	Body	OpenSea	Quies	-177.637	28.8091	7e-10	0.647533	-6.16599	--	-170.94	32.3187	1.23e-07	-203.543	63.5672	0.00136471
cg06710464	BAIAP2	Body;Body;Body;Body	S_Shore	Quies	135.03	22.0122	8.55e-10	0.455726	6.13431	++	127.06	24.4684	2.07e-07	168.856	50.4088	0.000808917
cg00994936	DAZAP1	Body;Body	Island	Tx	203.792	33.5834	1.29e-09	0.360339	6.06825	++	220.492	38.2249	8.01e-09	147.283	70.3159	0.0362072
cg25425189	CACNB1	Body;Body;Body	N_Shelf	Tx	201.516	33.2319	1.33e-09	0.613145	6.06394	++	191.939	38.2521	5.23e-07	230.991	67.1034	0.000576775
cg20544516	MIR33B	Body;Body;Body	S_Shore	Tx	191.781	31.7411	1.52e-09	0.782227	6.04203	++	196.523	36.081	5.13e-08	175.548	66.7532	0.0085433
cg09019636	EHBP1	Body;Body;Body;Body	OpenSea	Quies	-135.593	22.5425	1.8e-09	0.729354	-6.01499	--	-131.757	25.1212	1.56e-07	-151.451	51.0791	0.00302649
cg17750024	TNR	5'UTR	OpenSea	ReprPCWk	-125.568	20.8837	1.82e-09	0.419735	-6.01275	--	-134.488	23.6288	1.26e-08	-93.7339	44.6401	0.035749
cg01676795	POR	Body	OpenSea	Tx	122.433	20.5409	2.52e-09	0.782318	5.96047	++	125.414	23.2021	6.47e-08	111.628	44.1728	0.0115014
cg08949269			OpenSea	Tx	149.441	25.1343	2.75e-09	0.529602	5.94571	++	158.402	28.8951	4.21e-08	121.582	50.9489	0.0170161
cg12150100	AMZ1	Body;Body	S_Shore	Quies	231.019	38.8666	2.78e-09	0.703358	5.9439	++	223.026	44.1726	4.44e-07	258.423	81.7907	0.00158003
cg09102332	SNORD56		OpenSea	Quies	-110.003	18.5269	2.89e-09	0.74414	-5.93748	--	-113.54	21.4625	1.22e-07	-99.6637	36.6999	0.0066148
cg05148610	PHF21A	3'UTR;3'UTR	OpenSea	TxFlnk	193.271	32.5949	3.04e-09	0.380161	5.92946	++	178.215	36.8341	1.31e-06	247.619	69.9824	0.00040271
cg16395997	WDR8	Body	S_Shore	Tx	122.182	20.6158	3.09e-09	0.915226	5.92662	++	123.229	22.8442	6.88e-08	117.585	47.856	0.0140083
cg10381071	TLE3	TSS1500;TSS1500;TSS1500	Island	TssAFlnk	-213.437	36.1613	3.58e-09	0.375456	-5.90235	--	-194.697	41.8895	3.35e-06	-268.248	71.6394	0.000180807
cg27243685	ABCG1	Body;Body;5'UTR;Body;Body;Body	S_Shelf	TxWk	153.042	25.9317	3.6e-09	0.573233	5.90176	++	159.978	28.7061	2.5e-08	122.277	60.4609	0.0431342
cg18019618	ARHGEF28	5'UTR;5'UTR	OpenSea	Quies	-150.191	25.5026	3.88e-09	0.654942	-5.88922	--	-144.368	28.6379	4.63e-07	-172.5	56.0572	0.00208942
cg17237086	MKL1	Body	Island	Tx	203.34	34.5669	4.04e-09	0.516882	5.88251	++	192.073	38.6914	6.9e-07	247.894	76.9413	0.00127363
cg19572574	ARID5B		OpenSea	Quies	-134.546	22.9373	4.47e-09	0.766063	-5.86583	--	-131.141	25.6343	3.12e-07	-148.222	51.3719	0.00391062
cg00199799	RP11-442O18.1		OpenSea	Quies	-99.7452	17.0816	5.24e-09	0.716142	-5.83933	--	-102.846	19.0923	7.17e-08	-87.3048	38.2399	0.0224258
cg19755576	GET4	Body	OpenSea	Tx	121.341	20.8277	5.68e-09	0.455999	5.82595	++	129.96	23.8219	4.88e-08	93.3734	42.9112	0.0295578
cg07068382	MTCH1	Body	OpenSea	Tx	175.198	30.2359	6.86e-09	0.953444	5.79439	++	174.329	33.7038	2.31e-07	178.783	68.4357	0.00899036

## Sheet: Table_S8
Table S8. The significant CpGs by Epigenome-wide meta-analysis for high density lipoprotein.
cpg	UCSC_RefGene_Name	UCSC_RefGene_Group	Relation_to_Island	state	Chr	start	estimate	se	pVal.random	pValQ	zval	direction	KARE			HEXA
													Estimate.bacon	StdErr.bacon	pValue.bacon	Estimate.bacon	StdErr.bacon	pValue.bacon
cg06500161	ABCG1	Body	S_Shore	Enh	chr21	43656587	-86.5443	8.5891	1.99019e-10	0.13923	-10.0761	--	-79.1355	9.94371	1.74353e-15	-108.316	17.0459	2.09281e-10
cg27243685	ABCG1	Body	S_Shelf	TxWk	chr21	43642366	-60.2207	7.4101	4.40604e-16	0.68318	-8.12685	--	-62.0053	8.60395	5.73652e-13	-55.0955	14.5813	0.000157774
cg11024682	SREBF1	Body	S_Shelf	Enh	chr17	17730094	-66.9231	9.4338	1.30316e-12	0.803225	-7.09397	--	-68.3773	11.093	7.09237e-10	-63.1232	17.932	0.0004313
cg17901584	DHCR24	TSS1500	S_Shore	ReprPCWk	chr1	55353706	41.7451	6.11472	8.67242e-12	0.638028	6.82697	++	39.8614	7.30895	4.93103e-08	46.1384	11.1623	3.57398e-05
cg00857282	MYLIP	Body	S_Shore	TssAFlnk	chr6	16130727	-120.792	18.626	8.86393e-11	0.464433	-6.48516	--	-111.233	22.7522	1.01393e-06	-140.216	32.4326	1.5371e-05
cg04953230	MALAT1	Body	OpenSea	EnhG	chr11	65273641	-39.3745	6.13042	1.33787e-10	0.883317	-6.4228	--	-38.8009	7.27012	9.44763e-08	-40.7859	11.4045	0.000348486
cg23204398	NSMCE2	Body	OpenSea	Quies	chr8	126365081	-46.4251	7.32826	2.37213e-10	0.567638	-6.33508	--	-49.4427	9.0321	4.3972e-08	-40.6117	12.5366	0.00119758
cg00683922	PFKFB2	Body	OpenSea	TxWk	chr1	207242569	-34.2934	6.10854	1.97692e-08	0.79226	-5.61401	--	-35.2854	7.17636	8.79269e-07	-31.6841	11.639	0.00648411
cg10128003	ABCG1	5'UTR;Body;Body;Body;Body;Body	S_Shelf	TxWk	chr21	43642166	-36.0561	6.43636	2.11965e-08	0.909041	-5.60194	--	-35.6173	7.49532	2.01475e-06	-37.2883	12.56	0.0029895
cg19500225	PCBP1-AS1		OpenSea	Quies	chr8	8402640	-45.948	8.36227	3.91422e-08	0.61507	-5.49468	--	-43.219	9.96899	1.45532e-05	-52.4272	15.3606	0.00064232
cg14176133	BAHCC1	Body	N_Shelf	TxWk	chr17	79423139	-45.0031	8.25945	5.0744e-08	0.81263	-5.44868	--	-46.2073	9.69676	1.88637e-06	-41.8202	15.765	0.00798466
cg15705813			OpenSea	TxWk	chr2	70297499	-54.8532	10.1257	6.0529e-08	0.868198	-5.41723	--	-53.6816	12.3439	1.36861e-05	-57.2632	17.7042	0.00121885

## Sheet: Table_S9
Table S9. The significant CpGs by Epigenome-wide meta-analysis for waist circumference.
cpg	UCSC_RefGene_Name	UCSC_RefGene_Group	Relation_to_Island	state	estimate	se	pVal.random	pValQ	zval	direction	KARE			HEXA
											Estimate.bacon	StdErr.bacon	pValue.bacon	Estimate.bacon	StdErr.bacon	pValue.bacon
cg17252095	ZNF608		Quies	OpenSea	-47.8713	7.83486	9.96e-10	0.693968	-6.11004	--	-50.4577	10.227	8.07e-07	-44.1968	12.19	0.000288234
cg19750657	UFM1	3'UTR	Tx	OpenSea	25.1067	4.27958	4.45e-09	0.338845	5.86663	++	28.0488	5.27037	1.03e-07	19.412	7.33246	0.00811122
cg27329188	FAM117A	Body	TssA	OpenSea	-236.187	40.687	6.44e-09	0.482305	-5.80499	--	-207.921	57.2187	0.000279287	-265.098	57.8669	4.62e-06
cg05514927	LINC01358	Body	Quies	OpenSea	-42.3227	7.57374	2.3e-08	0.42359	-5.58809	--	-46.8905	9.484	7.65e-07	-34.2816	12.5833	0.00644249
cg21532758	ABCA1	Body	Tx	OpenSea	-32.3508	5.79998	2.44e-08	0.464867	-5.57775	--	-35.5639	7.27784	1.03e-06	-26.7584	9.6016	0.00532199
cg06400428	SCD	Body	TssA	Island	36.817	6.72502	4.38e-08	0.686238	5.47464	++	38.5899	8.03036	1.54e-06	32.6542	12.3053	0.00796221
cg21098652	MESTP4		ReprPCWk	OpenSea	-30.7086	5.61105	4.43e-08	0.364145	-5.47288	--	-34.442	6.95759	7.41e-07	-23.7635	9.48964	0.0122745
cg20545410	ITGB1	5'UTR;5'UTR	Enh	OpenSea	-39.8265	7.36689	6.44e-08	0.598496	-5.40615	--	-42.8047	9.28765	4.05e-06	-34.7739	12.0973	0.00404638
cg22029446	GCNT1		Quies	OpenSea	-28.4267	5.25976	6.5e-08	0.918593	-5.40456	--	-28.8507	6.69928	1.66e-05	-27.7452	8.49251	0.00108687

## Sheet: Table_S10
Table S10. The significant CpGs by Epigenome-wide meta-analysis for fasting systolic blood pressure.
cpg	UCSC_RefGene_Name	UCSC_RefGene_Group	Relation_to_Island	state	Chr	start	estimate	se	pVal.random	pValQ	zval	direction	KARE			HEXA
													Estimate.bacon	StdErr.bacon	pValue.bacon	Estimate.bacon	StdErr.bacon	pValue.bacon
cg00574958	CPT1A	5'UTR;5'UTR	N_Shore	TssA	chr11	68607622	-136.028	22.741	2.20925e-09	0.754303	-5.98162	--	-141.234	28.1753	5.36736e-07	-126.298	38.5192	0.00104241
cg23558881	SLC13A5	Body;Body;Body;Body	N_Shelf	ReprPCWk	chr17	6614419	-58.1766	10.653	4.73355e-08	0.772609	-5.46104	--	-60.4083	13.158	4.41169e-06	-53.9305	18.1497	0.00296424

[truncated: 4 more sheets: Table_S11, Table_S12, Table_S13, Table_S14]
